# Supplementary material for: Influence of management regime and harvest date on the forage quality of rangelands plants: the importance of dry matter content
Source: AoB Plants. 2016 Aug 2;8:plw045. doi: 10.1093/aobpla/plw045 (PMC4972474; doi:10.1093/aobpla/plw045)
Supplement: Supplementary Data [file supp_plw045_suppl_data.zip]

Archive with 2 entries (2 files):
- aobplants-15201-T-s02.doc
- aobplants-15201-T-s01.doc
